# Supplementary material for: 6,11-Dihydro­dibenz[b,e]oxepin-11-one
Source: Acta Crystallogr Sect E Struct Rep Online. 2009 Dec 16;66(Pt 1):o159–60. doi: 10.1107/S1600536809053409 (PMC2980234; doi:10.1107/S1600536809053409)
Supplement: Supplementary file 2 [file e-66-0o159-Isup2.hkl]

# 
# h,k,l, Fc-squared, Fo-squared, sigma(Fo-squared) and status flag 
# 
data_I
_shelx_title ' hsy119 in Cc' 
_shelx_refln_list_code          4 
_shelx_F_calc_maximum       72.77 
_exptl_crystal_F_000       440.00 
_reflns_d_resolution_high  0.8028 
 
loop_ 
 _symmetry_equiv_pos_as_xyz 
 'x, y, z' 
 'x, -y, z+1/2' 
 'x+1/2, y+1/2, z' 
 'x+1/2, -y+1/2, z+1/2' 
 
_cell_length_a    16.5065 
_cell_length_b     4.0806 
_cell_length_c    15.0392 
_cell_angle_alpha  90.000 
_cell_angle_beta   93.654 
_cell_angle_gamma  90.000 
 
_shelx_F_squared_multiplier     1.000 
 
loop_ 
 _refln_index_h 
 _refln_index_k 
 _refln_index_l 
 _refln_F_squared_calc 
 _refln_F_squared_meas 
 _refln_F_squared_sigma 
 _refln_observed_status 
   4   0   0     3155.76     3435.31     27.84 o 
   6   0   0     1471.98     1676.08      5.60 o 
   8   0   0     4768.97     5323.58     11.87 o 
  10   0   0     1055.55     1228.59      6.57 o 
  12   0   0      220.44      261.30      2.90 o 
  14   0   0      528.69      519.08      6.07 o 
  16   0   0      538.30      474.79      5.45 o 
  18   0   0       70.19       60.73      1.81 o 
  20   0   0      254.39      302.38      2.56 o 
   1   1   0     3808.98     3689.48     70.36 o 
   5   1   0      843.53      899.04      5.91 o 
   7   1   0      593.62      598.80      8.38 o 
   9   1   0      305.94      367.27      2.94 o 
  11   1   0      263.24      319.59      4.43 o 
  13   1   0       28.10       33.51      1.94 o 
  15   1   0       51.07       44.50      1.32 o 
  17   1   0       43.76       44.59      1.84 o 
  19   1   0       66.90       78.77      1.70 o 
   0   2   0       21.65       26.43      0.88 o 
   2   2   0     5294.90     5040.66    124.15 o 
   4   2   0      668.01      663.96      5.19 o 
   6   2   0     4191.50     4160.30     13.97 o 
   8   2   0       23.97       23.56      1.41 o 
  10   2   0        2.85        3.33      0.83 o 
  12   2   0       40.42       46.69      6.09 o 
  14   2   0      101.11       95.57      2.29 o 
  16   2   0      111.22      110.69      2.35 o 
  18   2   0        8.41        7.48      0.68 o 
   1   3   0      153.67      154.06      1.97 o 
   3   3   0     1115.89     1089.70      5.54 o 
   5   3   0     1179.25     1055.74      5.46 o 
   7   3   0       36.78       41.84      1.45 o 
   9   3   0       43.90       41.67      1.93 o 
  11   3   0       17.63       14.86      1.30 o 
  13   3   0        4.84        8.20      1.04 o 
  15   3   0      141.08      160.52      2.35 o 
   0   4   0      249.53      232.57      3.74 o 
   2   4   0       63.41       63.86      1.78 o 
   4   4   0      310.03      304.05     14.90 o 
   6   4   0      111.07      117.00      2.77 o 
   8   4   0       83.85       72.48      2.12 o 
  10   4   0        2.86        4.11      0.86 o 
  12   4   0       51.79       54.02      1.33 o 
 -19   1   1       92.09       93.80      1.89 o 
 -17   1   1      117.73      111.66      2.65 o 
 -15   1   1      644.98      595.86     20.21 o 
 -13   1   1      124.59      120.45      2.12 o 
 -11   1   1      506.00      531.23      3.79 o 
  -9   1   1       79.45       94.77      1.45 o 
  -7   1   1      550.53      573.48      5.38 o 
  -5   1   1     2248.84     2098.45     29.60 o 
  -3   1   1     1513.50     1574.30      5.98 o 
   3   1   1      123.30       98.72      1.85 o 
   5   1   1     3111.13     3205.35    107.24 o 
   7   1   1     2984.04     3102.78     10.43 o 
   9   1   1      107.43      121.62      1.54 o 
  11   1   1      392.53      395.12      8.50 o 
  13   1   1       25.52       28.27      1.50 o 
  15   1   1      251.33      213.87      9.55 o 
  17   1   1       38.57       34.77      1.56 o 
  19   1   1        5.24        4.67      0.71 o 
 -18   2   1       52.38       58.31      1.29 o 
 -16   2   1      175.59      171.21      2.92 o 
 -14   2   1       20.88       22.34      4.52 o 
 -12   2   1      402.34      400.56      5.04 o 
 -10   2   1      169.06      173.91      8.38 o 
  -8   2   1      150.82      145.66      2.79 o 
  -4   2   1      188.07      178.91      2.74 o 
  -2   2   1     1212.78     1231.08     23.65 o 
   0   2   1      921.24      935.12      3.40 o 
   2   2   1     1700.81     1704.37     21.77 o 
   4   2   1     2390.31     2372.33     10.01 o 
   6   2   1      113.70      126.18      2.61 o 
   8   2   1      298.54      299.67      4.12 o 
  10   2   1      351.61      330.82      4.05 o 
  12   2   1      184.38      185.19      6.47 o 
  14   2   1      133.67      116.99      5.04 o 
  16   2   1        5.62        2.86      0.87 o 
  18   2   1       27.64       30.21      0.93 o 
 -15   3   1      131.43      168.26      2.35 o 
 -13   3   1      103.86      107.63      2.45 o 
 -11   3   1       17.54       17.82      1.43 o 
  -9   3   1        3.87        3.05      1.13 o 
  -7   3   1      461.77      427.20      5.39 o 
  -5   3   1      983.63      942.30     34.81 o 
  -3   3   1      210.44      233.14     17.95 o 
  -1   3   1       29.60       29.57      1.40 o 
   1   3   1      213.31      227.33      6.91 o 
   3   3   1      302.57      297.05      9.52 o 
   5   3   1      378.53      350.26      5.69 o 
   7   3   1      149.04      133.86      4.83 o 
   9   3   1       57.00       55.22      1.49 o 
  11   3   1      151.20      148.30      3.21 o 
  13   3   1        7.95        6.86      0.99 o 
  15   3   1        9.46       11.10      0.84 o 
 -12   4   1       37.43       46.26      1.22 o 
 -10   4   1      176.05      159.20      2.66 o 
  -8   4   1      189.73      185.08      3.26 o 
  -6   4   1      145.34      151.99      3.11 o 
  -4   4   1       22.26       39.41      8.84 o 
  -2   4   1      215.38      228.09     17.27 o 
   0   4   1      116.69      115.29      8.19 o 
   2   4   1      213.36      214.83      3.69 o 
   4   4   1      177.85      164.34      2.21 o 
   6   4   1      342.12      310.96      9.26 o 
   8   4   1       77.21       77.47      2.16 o 
  10   4   1       64.84       70.74      1.85 o 
  12   4   1       28.16       30.19      1.08 o 
 -20   0   2      165.93      176.71      2.01 o 
 -18   0   2       16.68       19.53      1.18 o 
 -16   0   2      705.41      648.62      6.79 o 
 -14   0   2     1690.68     1503.53     20.21 o 
 -12   0   2     1145.01     1095.80      8.36 o 
 -10   0   2       19.37       24.01      1.04 o 
  -8   0   2      296.12      341.88      2.92 o 
  -6   0   2      328.73      372.50      2.32 o 
   2   0   2      812.97      755.65      2.39 o 
   6   0   2     2903.71     3001.69     39.80 o 
   8   0   2     1717.73     2093.92     13.39 o 
  10   0   2      564.87      715.70      4.99 o 
  12   0   2      684.51      698.14      6.34 o 
  14   0   2      190.95      172.94      3.37 o 
  16   0   2      160.46      144.81      2.98 o 
  18   0   2       23.23       20.05      1.14 o 
  20   0   2       13.71       12.03      0.61 o 
 -19   1   2       54.04       51.00      1.42 o 
 -17   1   2       70.88       59.29      2.06 o 
 -15   1   2      238.97      237.94      4.38 o 
 -13   1   2      547.68      518.56      4.69 o 
 -11   1   2     1037.57     1026.66      4.99 o 
  -9   1   2       72.66       82.58      1.21 o 
  -7   1   2      521.05      560.54      3.14 o 
  -5   1   2      240.78      233.35      2.59 o 
  -3   1   2      804.17      772.55      4.07 o 
   3   1   2      752.12      751.74      2.60 o 
   5   1   2      462.26      461.62      2.42 o 
   7   1   2     1635.26     1845.11      7.90 o 
   9   1   2      772.10      870.54     12.44 o 
  11   1   2      140.92      166.82      1.70 o 
  13   1   2       10.06        8.96      1.47 o 
  15   1   2      158.37      137.33      7.57 o 
  17   1   2        2.37        2.23      0.85 o 
  19   1   2       79.12       83.55      1.65 o 
 -18   2   2       85.51       95.23      1.60 o 
 -16   2   2      177.62      167.71      2.88 o 
 -14   2   2      107.28      128.71      8.76 o 
 -12   2   2      278.83      300.85      8.58 o 
 -10   2   2      167.37      174.92      5.47 o 
  -8   2   2      332.16      290.99      3.85 o 
  -6   2   2      961.22      917.00      6.38 o 
  -4   2   2     1158.91     1203.30     28.45 o 
  -2   2   2      117.77      116.08      1.03 o 
   0   2   2      284.14      308.07      2.17 o 
   2   2   2     2207.92     2232.37      5.68 o 
   4   2   2     2002.65     2014.19     10.75 o 
   6   2   2      334.75      343.92      4.29 o 
   8   2   2      206.34      196.91      3.53 o 
  10   2   2      218.12      237.41      3.62 o 
  12   2   2       72.62       72.56      2.16 o 
  14   2   2       16.87       21.30      0.96 o 
  16   2   2       23.27       24.30      1.17 o 
  18   2   2       47.11       44.87      1.02 o 
 -15   3   2        9.89       21.54      1.01 o 
 -13   3   2       62.34       73.80      2.11 o 
 -11   3   2      469.28      456.88      5.38 o 
  -9   3   2      386.41      364.22      5.02 o 
  -7   3   2      216.52      226.02      3.96 o 
  -5   3   2      349.29      312.33     12.65 o 
  -3   3   2      313.42      295.10      2.87 o 
  -1   3   2      167.94      148.81      2.81 o 
   1   3   2      499.44      565.68      7.12 o 
   3   3   2      546.09      541.60      8.12 o 
   5   3   2      774.01      715.58     20.39 o 
   7   3   2       63.74       53.35      1.57 o 
   9   3   2       73.16       70.53      4.94 o 
  11   3   2      200.74      191.00      3.53 o 
  13   3   2       34.56       30.33      1.50 o 
  15   3   2       28.89       40.25      1.27 o 
 -12   4   2       22.83       25.95      0.98 o 
 -10   4   2       59.35       69.51      1.82 o 
  -8   4   2      233.10      219.46      3.49 o 
  -6   4   2      238.90      239.79      3.79 o 
  -4   4   2        7.72        9.57      1.16 o 
  -2   4   2       26.54       28.34      1.09 o 
   0   4   2       56.53       53.81      2.00 o 
   2   4   2      141.66      141.31      3.11 o 
   4   4   2      219.21      195.20      2.39 o 
   6   4   2      160.73      148.61      2.05 o 
   8   4   2       54.65       55.31      1.22 o 
  10   4   2      121.89      130.31      2.40 o 
  12   4   2        6.70        6.18      0.72 o 
 -19   1   3       77.60       76.86      1.69 o 
 -17   1   3       86.14       79.77      2.33 o 
 -15   1   3      157.28      151.09      5.41 o 
 -13   1   3      718.91      669.47      7.18 o 
 -11   1   3      170.82      177.62      9.43 o 
  -9   1   3      730.80      728.91      9.85 o 
  -7   1   3     1062.60     1061.47      6.61 o 
  -5   1   3      239.08      273.96     36.16 o 
  -3   1   3     1021.53      999.20      7.36 o 
  -1   1   3     1396.99     1354.76      3.41 o 
   1   1   3      784.54      754.21      7.51 o 
   3   1   3      647.33      610.08      3.90 o 
   5   1   3       15.70        9.14      0.50 o 
   7   1   3      625.66      677.56     11.22 o 
   9   1   3      493.45      572.17      6.12 o 
  11   1   3       34.80       37.59      7.85 o 
  13   1   3      121.57      145.17      3.83 o 
  15   1   3       40.93       40.25      1.76 o 
  17   1   3       30.68       30.37      1.41 o 
  19   1   3       23.12       26.74      0.97 o 
 -18   2   3       89.72       99.22      1.59 o 
 -16   2   3      223.71      219.00      3.28 o 
 -14   2   3      113.02      126.64     10.71 o 
 -12   2   3      764.44      753.96     13.47 o 
 -10   2   3      630.20      608.38      5.73 o 
  -8   2   3       78.83       79.49      2.16 o 
  -6   2   3      478.80      495.79      4.27 o 
  -4   2   3     1253.65     1266.26      5.17 o 
  -2   2   3      100.60      116.07      1.46 o 
   0   2   3      326.63      361.67      4.26 o 
   2   2   3       24.80       25.50      0.93 o 
   4   2   3      386.88      369.17      3.48 o 
   6   2   3      468.48      455.03      5.08 o 
   8   2   3        2.60        1.48      0.96 o 
  10   2   3      228.34      227.50      8.18 o 
  12   2   3        0.49        0.56      0.64 o 
  14   2   3      200.43      183.72      7.31 o 
  16   2   3       73.80       76.83      1.80 o 
 -15   3   3       34.61       36.42      1.07 o 
 -13   3   3       19.02       19.37      1.21 o 
 -11   3   3       71.10       71.46      2.25 o 
  -9   3   3       24.90       25.26      1.62 o 
  -7   3   3      224.89      206.44      3.71 o 
  -5   3   3       51.22       43.75      1.34 o 
  -3   3   3        6.89        7.35      1.39 o 
  -1   3   3       15.21       16.15      2.92 o 
   1   3   3       15.17       16.91      0.85 o 
   3   3   3      468.41      453.54      6.41 o 
   5   3   3      159.47      151.86      6.38 o 
   7   3   3       68.04       58.64      1.65 o 
   9   3   3      203.80      190.63      9.23 o 
  11   3   3      230.12      210.77      8.02 o 
  13   3   3      123.58      129.61      2.74 o 
 -12   4   3       46.01       42.59      1.12 o 
 -10   4   3      208.96      211.51      2.93 o 
  -8   4   3        3.03        3.37      0.93 o 
  -6   4   3      208.86      195.61      3.35 o 
  -4   4   3       75.71       75.81      2.25 o 
  -2   4   3       25.98       17.17      1.38 o 
   0   4   3       40.29       37.09      1.72 o 
   2   4   3       46.89       47.59      1.97 o 
   4   4   3       37.05       33.10      1.64 o 
   6   4   3       79.41       71.36      1.49 o 
   8   4   3       19.75       20.18      1.99 o 
  10   4   3       34.86       36.97      0.88 o 
  12   4   3      147.30      177.69      2.14 o 
 -20   0   4       20.25       17.61      0.67 o 
 -18   0   4      309.95      294.30      3.81 o 
 -16   0   4       72.93       68.30      2.83 o 
 -14   0   4      325.83      289.35      4.77 o 
 -12   0   4      482.19      455.65      5.64 o 
 -10   0   4       36.94       77.41     29.72 o 
  -8   0   4     1286.40     1493.60      8.42 o 
  -6   0   4     2202.39     2428.61      7.80 o 
   0   0   4     2175.44     2306.83     23.26 o 
   2   0   4      451.12      436.42      1.31 o 
   4   0   4      342.70      327.28      2.60 o 
   6   0   4      206.23      180.73      1.80 o 
   8   0   4     1216.06     1478.35     55.57 o 
  10   0   4       15.41       12.99      1.24 o 
  12   0   4      357.21      323.91      4.29 o 
  14   0   4      440.30      392.04      4.89 o 
  16   0   4       30.42       27.38      1.40 o 
  18   0   4       46.77       39.94      1.33 o 
 -19   1   4       17.67       17.35      0.96 o 
 -17   1   4       67.91       71.63      2.31 o 
 -15   1   4      527.07      498.44     15.49 o 
 -13   1   4      393.96      370.74      8.47 o 
 -11   1   4      178.19      168.26      2.40 o 
  -9   1   4      427.30      434.36     11.23 o 
  -7   1   4      729.19      793.78     18.98 o 
  -5   1   4      646.87      718.36     10.07 o 
  -3   1   4      277.35      288.87      1.89 o 
  -1   1   4      812.09      844.64      2.11 o 
   1   1   4     1190.50     1136.54      7.35 o 
   3   1   4       26.47       27.90      0.59 o 
   5   1   4     1067.60     1066.69      4.92 o 
   7   1   4       34.65       37.75      5.48 o 
   9   1   4       96.00       90.85      1.59 o 
  11   1   4      273.21      291.94      2.74 o 
  13   1   4      214.11      233.79      2.49 o 
  15   1   4      387.41      352.46     10.60 o 
  17   1   4       77.92       76.36      1.95 o 
  19   1   4       17.70       27.20      0.90 o 
 -18   2   4       34.93       41.64      1.04 o 
 -16   2   4       43.79       41.61      1.53 o 
 -14   2   4       10.87       11.18      1.61 o 
 -12   2   4      525.64      551.83      5.54 o 
 -10   2   4      933.35      928.46      7.04 o 
  -8   2   4      145.91      141.20      2.04 o 
  -6   2   4        0.27        0.38      0.51 o 
  -4   2   4       72.30       72.29      1.88 o 
  -2   2   4      530.46      515.32      6.56 o 
   0   2   4      166.20      168.30      4.20 o 
   2   2   4      217.79      209.80      7.72 o 
   4   2   4      393.88      375.46      3.70 o 
   8   2   4      294.79      292.00      8.97 o 
  10   2   4      220.83      222.10      3.60 o 
  12   2   4      130.05      123.12      3.12 o 
  14   2   4      128.14      127.35     14.20 o 
  16   2   4      131.72      157.21      2.35 o 
 -15   3   4       22.31       29.22      0.93 o 
 -13   3   4      106.76      114.93      2.40 o 
 -11   3   4      411.24      429.48      5.04 o 
  -9   3   4      397.08      380.13      4.98 o 
  -7   3   4      448.17      417.43      5.19 o 
  -5   3   4      343.20      311.19     14.45 o 
  -3   3   4      140.88      126.82      5.38 o 
  -1   3   4       58.65       69.71      5.14 o 
   1   3   4      229.67      246.57      3.82 o 
   3   3   4      224.22      218.92      2.97 o 
   5   3   4       78.46       74.36      4.44 o 
   7   3   4      193.75      173.38      5.94 o 
   9   3   4       24.39       22.61      1.54 o 
  11   3   4      140.36      151.64      2.19 o 
  13   3   4       15.25       20.42      1.36 o 
 -12   4   4       27.87       28.61      0.85 o 
 -10   4   4      169.73      172.93      2.56 o 
  -8   4   4      191.04      192.96      3.03 o 
  -6   4   4      195.62      195.47      3.28 o 
  -4   4   4       91.03       88.24      1.65 o 
  -2   4   4       40.40       38.33      1.18 o 
   0   4   4       43.40       42.50      1.93 o 
   2   4   4       59.89       54.60      2.12 o 
   4   4   4       71.84       69.00      2.27 o 
   6   4   4       15.05       16.21      0.88 o 
   8   4   4       17.88       15.89      0.81 o 
  10   4   4        2.93        2.23      0.47 o 
 -19   1   5        6.03       11.00      0.80 o 
 -17   1   5       52.31       61.20      2.14 o 
 -15   1   5      126.24      123.84      2.09 o 
 -13   1   5      316.98      297.02      3.53 o 
 -11   1   5      610.04      588.41      4.49 o 
  -9   1   5      181.18      193.37      5.35 o 
  -7   1   5      142.87      148.75      1.69 o 
  -5   1   5      650.50      702.41     13.90 o 
  -3   1   5     1365.65     1342.03      6.20 o 
  -1   1   5       71.24       70.59      1.01 o 
   1   1   5      664.49      674.78      8.66 o 
   3   1   5      563.58      571.93      2.50 o 
   5   1   5     1128.35     1131.67      3.83 o 
   7   1   5      260.10      279.63      2.65 o 
   9   1   5      171.82      180.93      5.29 o 
  11   1   5      576.35      524.27      2.89 o 
  13   1   5      800.50      728.53      9.28 o 
  15   1   5       64.07       67.30      4.04 o 
  17   1   5       63.24       58.95      1.69 o 
  19   1   5       67.86       76.08      1.23 o 
 -18   2   5       29.40       22.85      0.80 o 
 -16   2   5       73.51       68.71      1.89 o 
 -14   2   5       12.54       13.40      1.32 o 
 -12   2   5      164.51      186.43      3.22 o 
 -10   2   5       93.56       94.41      2.40 o 
  -8   2   5        3.02        4.18      0.96 o 
  -6   2   5       32.77       41.27      1.06 o 
  -4   2   5      683.97      745.49      4.46 o 
  -2   2   5      131.82      133.31      1.60 o 
   0   2   5     1616.94     1569.95     14.25 o 
   2   2   5      327.67      331.59      3.27 o 
   4   2   5        1.74        0.85      0.51 o 
   6   2   5       71.19       68.21      1.85 o 
   8   2   5      161.00      132.26      4.22 o 
  10   2   5      232.82      211.61      2.66 o 
  12   2   5       45.24       44.11      1.02 o 
  14   2   5      178.99      186.25     14.02 o 
  16   2   5       13.72       11.16      0.77 o 
 -15   3   5       55.59       57.82      1.09 o 
 -13   3   5       12.00       11.22      0.94 o 
 -11   3   5      100.42      111.22      2.62 o 
  -9   3   5      586.18      535.99      5.77 o 
  -7   3   5      363.97      336.33      4.65 o 
  -5   3   5        1.38        1.29      0.66 o 
  -3   3   5      264.58      243.99     14.27 o 
  -1   3   5      472.27      537.67     22.66 o 
   1   3   5       15.74       18.70      1.31 o 
   3   3   5      163.84      172.56      6.32 o 
   5   3   5       29.48       24.06      1.80 o 
   7   3   5      399.45      379.35      3.75 o 
   9   3   5       53.52       57.80      1.54 o 
  11   3   5      213.17      216.38      6.40 o 
  13   3   5       21.18       23.22      1.20 o 
 -10   4   5      109.95      116.80      2.01 o 
  -8   4   5       14.63       17.34      1.11 o 
  -6   4   5      181.96      181.44      3.07 o 
  -4   4   5      346.44      318.87      4.54 o 
  -2   4   5      150.94      138.51      2.01 o 
   0   4   5       75.88       70.52      2.39 o 
   2   4   5      114.60      112.43      2.90 o 
   4   4   5      319.78      317.74      4.64 o 
   6   4   5      143.49      165.97      2.94 o 
   8   4   5       15.20       16.66      0.80 o 
  10   4   5      112.52      123.26      1.86 o 
 -18   0   6       41.05       39.90      1.55 o 
 -16   0   6      192.16      192.04      2.66 o 
 -14   0   6     2263.58     1887.76     12.03 o 
 -12   0   6     1025.56      915.73      8.41 o 
 -10   0   6      926.86     1078.06      6.98 o 
  -8   0   6      103.87      120.61      2.18 o 
  -6   0   6     1420.64     1961.08      7.71 o 
  -4   0   6     1800.99     2063.84      7.70 o 
  -2   0   6      824.32      908.50      4.61 o 
   0   0   6      235.51      229.72      2.25 o 
   4   0   6     1806.75     1897.84     59.23 o 
   6   0   6     2045.44     2093.97      8.26 o 
   8   0   6        9.33       14.68      1.23 o 
  10   0   6     1367.89     1139.44      7.55 o 
  12   0   6     2545.63     2193.61     11.20 o 
  14   0   6      844.27      764.81      6.63 o 
  16   0   6      372.38      359.85      4.15 o 
  18   0   6       73.04       70.34      1.45 o 
 -19   1   6       81.77       79.78      1.54 o 
 -17   1   6       65.20       57.62      2.06 o 
 -15   1   6       88.93       84.35      2.83 o 
 -13   1   6      165.25      141.39      2.40 o 
 -11   1   6      427.61      411.18      3.89 o 
  -9   1   6      106.60      133.68      2.73 o 
  -7   1   6       57.64       56.77      1.15 o 
  -5   1   6     1393.64     1467.69      7.44 o 
  -3   1   6      122.48      149.65     10.24 o 
  -1   1   6     1025.31     1041.85      9.77 o 
   1   1   6       87.17       92.40      3.27 o 
   3   1   6      397.42      452.22      2.75 o 
   5   1   6      748.13      751.91      7.54 o 
   7   1   6       99.17       85.30      1.14 o 
   9   1   6      362.43      352.11     14.18 o 
  11   1   6      483.29      459.33      6.99 o 
  13   1   6      172.06      159.39      7.19 o 
  15   1   6       91.15      102.25      1.59 o 
  17   1   6       39.32       37.37      1.30 o 
 -16   2   6      418.51      437.95      4.43 o 
 -14   2   6       26.73       24.01      1.60 o 
 -12   2   6      228.91      266.67      3.74 o 
 -10   2   6      550.56      547.56      5.55 o 
  -8   2   6     1275.98     1430.17      9.16 o 
  -6   2   6       45.52       57.79      3.93 o 
  -4   2   6      320.57      363.07      6.45 o 
  -2   2   6      349.09      354.68     10.56 o 
   0   2   6      610.54      594.48     17.67 o 
   2   2   6       47.09       46.15      1.43 o 
   4   2   6      179.25      187.24      2.27 o 
   6   2   6      384.48      374.41      5.01 o 
   8   2   6     1691.60     1522.71     34.43 o 
  10   2   6      373.45      359.27      3.67 o 
  12   2   6      190.67      179.09      2.34 o 
  14   2   6       63.57       65.40      1.74 o 
  16   2   6      236.15      255.12      2.53 o 
 -13   3   6        5.63        5.25      0.77 o 
 -11   3   6      237.23      243.17      3.61 o 
  -9   3   6       23.97       23.92      1.49 o 
  -7   3   6       33.07       33.69      1.68 o 
  -5   3   6       62.15       57.57      1.43 o 
  -3   3   6      142.98      121.88      7.65 o 
  -1   3   6        7.82       10.03      1.18 o 
   1   3   6       82.59       92.30      1.76 o 
   3   3   6        2.77        3.10      0.70 o 
   5   3   6      389.53      387.10      3.68 o 
   7   3   6       21.08       23.64      1.20 o 
   9   3   6       63.42       60.32      3.24 o 
  11   3   6       47.86       47.99      1.24 o 
  13   3   6       68.75       88.64      1.59 o 
 -10   4   6      133.13      135.64      2.00 o 
  -8   4   6      255.35      242.84      3.08 o 
  -6   4   6       25.49       28.64      1.30 o 
  -4   4   6       87.56       86.60      2.24 o 
  -2   4   6      120.48      108.25      3.63 o 
   0   4   6      107.90      103.21      2.73 o 
   2   4   6       25.03       26.95      1.63 o 
   4   4   6       34.82       38.44      1.85 o 
   6   4   6      328.60      358.78      4.60 o 
   8   4   6        4.66        5.15      0.84 o 
  10   4   6       32.11       34.67      1.04 o 
 -19   1   7       24.51       22.81      0.83 o 
 -17   1   7      160.47      180.47      4.85 o 
 -15   1   7      633.01      588.14      4.44 o 
 -13   1   7      698.11      608.01      7.02 o 
 -11   1   7      325.66      300.43      6.48 o 
  -9   1   7      598.23      586.54      6.42 o 
  -7   1   7      304.54      387.56      4.38 o 
  -5   1   7      463.49      653.63     40.44 o 
  -3   1   7     1252.23     1378.94     47.29 o 
  -1   1   7       50.07       56.95      1.83 o 
   1   1   7     2215.20     2236.69      8.16 o 
   3   1   7      726.59      699.34     19.72 o 
   5   1   7      127.40      137.06      2.23 o 
   7   1   7      575.66      630.16     11.04 o 
   9   1   7      790.53      705.69      7.09 o 
  11   1   7      617.44      561.57      3.67 o 
  13   1   7      382.40      363.86      6.03 o 
  15   1   7       42.90       50.04      1.93 o 
  17   1   7       86.79       96.48      1.80 o 
 -16   2   7       60.72       64.33      1.77 o 
 -14   2   7       19.88       15.82      1.33 o 
 -12   2   7       29.17       29.85      1.36 o 
 -10   2   7      294.23      282.00      4.05 o 
  -8   2   7       10.70       12.69      1.26 o 
  -6   2   7       84.73       97.64      2.42 o 
  -4   2   7       68.07       69.14      3.97 o 
  -2   2   7      337.83      364.22      5.37 o 
   0   2   7      369.53      364.52      4.13 o 
   2   2   7      266.15      298.92      3.79 o 
   4   2   7      120.10      110.40      2.54 o 
   6   2   7      264.54      256.16      2.81 o 
   8   2   7       50.62       41.60      1.30 o 
  10   2   7      165.65      159.44      1.83 o 
  12   2   7        1.94        2.16      0.72 o 
  14   2   7       68.17       80.43      5.33 o 
  16   2   7       45.65       43.39      0.98 o 
 -13   3   7       59.96       64.43      1.53 o 
 -11   3   7       73.85       75.39      2.01 o 
  -9   3   7      231.34      221.69      3.55 o 
  -7   3   7      158.67      142.45      3.03 o 
  -5   3   7       66.70       68.69      1.53 o 
  -3   3   7      303.72      298.18      3.10 o 
  -1   3   7      450.37      459.67      5.63 o 
   1   3   7       68.61       74.10      2.90 o 
   3   3   7       45.04       51.23      2.22 o 
   5   3   7      307.47      297.83     13.69 o 
   7   3   7      713.59      706.67      5.06 o 
   9   3   7       51.35       55.56      4.03 o 
  11   3   7       15.52       14.81      0.96 o 
  13   3   7       23.29       27.36      0.87 o 
 -10   4   7       20.43       22.24      0.84 o 
  -8   4   7       57.42       52.13      1.41 o 
  -6   4   7      166.68      160.31      2.58 o 
  -4   4   7      231.66      208.54      3.01 o 
  -2   4   7      115.60      105.71      3.78 o 
   0   4   7        6.62        6.38      1.09 o 
   2   4   7       86.37       95.92      2.71 o 
   4   4   7      279.85      311.44      4.51 o 
   6   4   7       42.81       56.08      1.95 o 
   8   4   7       14.70       13.35      0.93 o 
 -18   0   8       35.47       35.80      1.29 o 
 -16   0   8      186.95      177.38      3.53 o 
 -14   0   8      677.65      546.13      6.62 o 
 -12   0   8      106.78       95.65      3.06 o 
 -10   0   8        2.62        1.22      1.34 o 
  -8   0   8      857.05      973.27      8.05 o 
  -6   0   8      188.22      249.22      3.41 o 
  -4   0   8     1285.76     1421.53      7.23 o 
  -2   0   8      695.59      784.66      5.29 o 
   0   0   8      905.60      974.27      5.33 o 
   2   0   8     2286.71     2452.80     21.95 o 
   4   0   8      217.99      264.47      5.60 o 
   6   0   8       37.95       39.80      1.35 o 
   8   0   8      366.14      311.80      3.90 o 
  10   0   8     1137.48     1006.11      7.43 o 
  12   0   8      610.58      534.37      5.55 o 
  14   0   8       76.84       77.96      2.12 o 
  16   0   8        3.82        3.14      0.70 o 
 -17   1   8      111.13      114.88      1.89 o 
 -15   1   8       73.80       76.81      2.73 o 
 -13   1   8      105.38       97.15      2.09 o 
 -11   1   8      326.80      292.80      3.58 o 
  -9   1   8      113.31      101.85      2.75 o 
  -7   1   8      192.21      241.64      3.62 o 
  -5   1   8       69.04       63.63      1.80 o 
  -3   1   8      152.99      201.43      3.05 o 
  -1   1   8       87.17       86.48      1.56 o 
   1   1   8     1077.04     1149.98     17.33 o 
   3   1   8       91.81      100.74      4.27 o 
   5   1   8      321.70      354.96      2.85 o 
   7   1   8      410.82      380.27      4.16 o 
   9   1   8      881.77      786.21      8.85 o 
  11   1   8      111.54      110.70      1.69 o 
  13   1   8      180.94      180.16      2.72 o 
  15   1   8      177.96      185.18      3.76 o 
  17   1   8       13.30       15.60      0.81 o 
 -16   2   8      227.57      238.41      2.97 o 
 -14   2   8      104.07       93.73      2.55 o 
 -12   2   8      101.05      109.88      2.30 o 
 -10   2   8      241.18      268.84      3.91 o 
  -8   2   8      148.21      168.19      3.40 o 
  -6   2   8       19.22       17.65      1.30 o 
  -4   2   8       27.17       26.29      1.46 o 
  -2   2   8       80.62       83.78      2.25 o 
   0   2   8      179.37      174.51      3.21 o 
   2   2   8        5.02        6.22      0.61 o 
   4   2   8      420.70      390.19      3.33 o 
   6   2   8      743.59      687.25      9.68 o 
   8   2   8      487.79      469.86     10.31 o 
  10   2   8      163.54      154.32      2.07 o 
  12   2   8      105.55      109.34      2.23 o 
  14   2   8       12.56       13.18      0.77 o 
 -13   3   8       14.68       14.10      0.78 o 
 -11   3   8        0.99        1.43      0.67 o 
  -9   3   8       74.79       72.13      2.06 o 
  -7   3   8       92.89       90.65      2.47 o 
  -5   3   8       88.16       91.78      4.39 o 
  -3   3   8      104.64      102.83      3.87 o 
  -1   3   8      154.79      157.51      3.35 o 
   1   3   8      233.79      248.06      3.71 o 
   3   3   8      205.38      219.84      3.74 o 
   5   3   8      203.41      208.70      3.00 o 
   7   3   8      742.66      745.27      6.99 o 
   9   3   8        2.12        1.92      0.79 o 
  11   3   8       14.02       16.62      0.93 o 
  -8   4   8        6.19        6.48      0.64 o 
  -6   4   8       23.29       19.78      0.98 o 
  -4   4   8       28.95       22.36      1.06 o 
  -2   4   8      109.48       99.01      8.22 o 
   0   4   8       25.45       27.45      1.54 o 
   2   4   8       11.37       12.31      1.24 o 
   4   4   8      447.32      507.46      5.51 o 
   6   4   8       22.03       26.40      1.43 o 
   8   4   8      101.52      136.69      2.22 o 
 -17   1   9        6.43        5.11      0.64 o 
 -15   1   9       42.97       38.48      1.60 o 
 -13   1   9       37.00       32.60      1.34 o 
 -11   1   9      112.93       97.66      2.21 o 
  -9   1   9        8.82       11.56      2.24 o 
  -7   1   9      150.60      155.69      2.50 o 
  -5   1   9      149.69      162.85      2.99 o 
  -3   1   9       68.38       85.78      2.16 o 
  -1   1   9      211.06      208.37      7.19 o 
   1   1   9        2.50        6.01      0.55 o 
   3   1   9      570.39      560.46     29.82 o 
   5   1   9      430.82      434.45      4.66 o 
   7   1   9      210.44      196.01      4.00 o 
   9   1   9      543.88      481.52      3.61 o 
  11   1   9      406.24      365.11      4.14 o 
  13   1   9       31.01       32.99      0.77 o 
  15   1   9       98.20      109.78      1.35 o 
 -16   2   9       11.92       10.81      0.86 o 
 -12   2   9       17.18       19.09      1.03 o 
 -10   2   9       85.26       84.21      1.70 o 
  -8   2   9      166.16      179.51      2.61 o 
  -6   2   9       69.13       72.40      2.23 o 
  -4   2   9       85.82       92.75      8.35 o 
  -2   2   9       91.07       88.41      2.81 o 
   0   2   9      571.93      556.52     39.41 o 
   2   2   9      263.23      240.96      6.69 o 
   4   2   9      127.80      116.32      3.35 o 
   6   2   9      355.19      318.56      4.36 o 
   8   2   9      679.82      601.19      5.98 o 
  10   2   9       71.45       73.15      1.42 o 
  12   2   9       97.51      102.45      2.05 o 
  14   2   9       41.82       51.13      1.75 o 
 -13   3   9       43.12       43.06      0.96 o 
 -11   3   9       66.43       71.53      1.72 o 
  -9   3   9      125.22      116.23      2.40 o 
  -7   3   9       12.13       11.95      1.07 o 
  -5   3   9       31.56       30.54      1.59 o 
  -3   3   9       96.35       99.32      7.83 o 
  -1   3   9       19.76       18.82      0.98 o 
   1   3   9       46.02       50.21      1.67 o 
   3   3   9       39.45       38.86      1.66 o 
   5   3   9      102.49      101.04      2.58 o 
   7   3   9       21.97       22.10      1.35 o 
   9   3   9        6.93        8.01      0.88 o 
  11   3   9       18.41       16.60      0.87 o 
  -8   4   9       71.57       68.03      1.22 o 
  -6   4   9       44.27       40.99      1.17 o 
  -4   4   9       86.93       72.73      1.54 o 
  -2   4   9       40.52       35.96      2.20 o 
   0   4   9        2.46        0.90      0.76 o 
   2   4   9      141.05      149.98      2.94 o 
   4   4   9        1.16        2.11      0.98 o 
   6   4   9      115.63      149.36      2.55 o 
 -16   0  10      144.18      131.37      2.79 o 
 -14   0  10       47.51       35.19      2.10 o 
 -12   0  10      502.47      422.46      6.19 o 
 -10   0  10      179.73      134.33      3.71 o 
  -8   0  10        3.50        4.78      1.64 o 
  -6   0  10      123.01      132.43      3.37 o 
  -4   0  10     1210.45     1384.44      8.20 o 
  -2   0  10      632.34      672.63      5.20 o 
   0   0  10      169.69      159.87      2.56 o 
   2   0  10      178.42      204.70      7.19 o 
   4   0  10      149.68      143.62      6.12 o 
   6   0  10      312.17      266.24      3.69 o 
   8   0  10     1094.88      909.92      7.05 o 
  10   0  10     1937.77     1634.50      9.70 o 
  12   0  10      163.81      160.15      3.02 o 
  14   0  10       28.15       28.93      1.30 o 
  16   0  10      101.29      121.58      1.78 o 
 -17   1  10       24.56       24.71      1.10 o 
 -15   1  10      168.58      175.34      2.81 o 
 -13   1  10      120.40      111.22      2.16 o 
 -11   1  10       66.43       62.08      2.41 o 
  -9   1  10       48.32       42.56      1.64 o 
  -7   1  10      343.24      339.95      9.03 o 
  -5   1  10      150.83      157.92      3.75 o 
  -3   1  10       99.67       92.43      2.36 o 
  -1   1  10      103.12       97.41     10.87 o 
   1   1  10      664.79      592.27      5.44 o 
   3   1  10       73.25       61.95      1.50 o 
   5   1  10       16.24       16.48      1.27 o 
   7   1  10      239.91      213.06      2.40 o 
   9   1  10      459.58      406.97      3.41 o 
  11   1  10      196.78      190.26      2.33 o 
  13   1  10      110.75      117.45      1.51 o 
  15   1  10       12.42       19.27      0.92 o 
 -14   2  10       58.39       67.24      1.92 o 
 -12   2  10       57.74       56.72      1.84 o 
 -10   2  10      342.56      353.61      3.23 o 
  -8   2  10      120.19      121.00      1.67 o 
  -6   2  10      237.66      255.79      3.07 o 
  -4   2  10      148.93      145.53     10.89 o 
  -2   2  10       37.41       41.91      8.20 o 
   0   2  10       18.68       21.18      1.05 o 
   2   2  10      104.39       99.58      4.39 o 
   4   2  10      651.41      586.97      4.14 o 
   6   2  10       50.58       45.34      1.73 o 
   8   2  10       51.04       49.09      1.82 o 
  10   2  10       98.81       95.52      1.52 o 
  12   2  10      242.71      262.93      2.90 o 
 -11   3  10       35.12       38.43      1.17 o 
  -9   3  10      229.21      218.99      3.00 o 
  -7   3  10      275.06      260.13      3.65 o 
  -5   3  10       55.23       50.71      1.87 o 
  -3   3  10      117.04      114.80      1.93 o 
  -1   3  10       46.32       46.98      4.31 o 
   1   3  10        0.28        0.86      0.83 o 
   3   3  10      235.33      250.12      3.62 o 
   5   3  10      112.72      109.80      2.52 o 
   7   3  10      434.93      457.45      4.81 o 
   9   3  10       21.75       21.94      1.07 o 
  11   3  10       81.44       97.78      1.59 o 
  -6   4  10       35.72       31.93      0.88 o 
  -4   4  10        0.00        0.43      0.47 o 
  -2   4  10       42.86       37.29      1.01 o 
   0   4  10       17.94       16.32      1.04 o 
   2   4  10        5.83        5.99      0.98 o 
   4   4  10        0.10       -0.01      0.79 o 
 -15   1  11       11.08        8.98      0.71 o 
 -13   1  11       47.39       43.72      1.43 o 
 -11   1  11      299.03      269.02      3.45 o 
  -9   1  11      484.30      428.76      8.26 o 
  -7   1  11       73.98       77.90      6.21 o 
  -5   1  11      590.80      624.87     19.18 o 
  -3   1  11      858.74      861.51     35.01 o 
  -1   1  11      509.62      510.88     20.29 o 
   1   1  11       30.14       27.78      1.46 o 
   3   1  11      141.72      139.53      7.58 o 
   5   1  11        6.96        7.40      0.79 o 
   7   1  11       55.87       42.03      2.27 o 
   9   1  11      403.87      359.60      3.17 o 
  11   1  11      187.21      182.06      1.71 o 
  13   1  11       84.50       96.93      1.33 o 
  15   1  11        2.58        3.60      0.51 o 
 -14   2  11      229.89      247.37      3.11 o 
 -12   2  11      101.54      104.12      2.25 o 
 -10   2  11       38.01       38.47      1.93 o 
  -8   2  11      288.19      288.09      5.60 o 
  -6   2  11      255.72      262.94      8.22 o 
  -4   2  11       14.73       13.72      1.02 o 
  -2   2  11      403.25      379.90     18.99 o 
   0   2  11       52.85       49.46      1.45 o 
   2   2  11      259.88      244.60      2.22 o 
   4   2  11       92.05       77.30      2.11 o 
   6   2  11       31.62       29.15      1.41 o 
   8   2  11       62.39       56.59      1.82 o 
  10   2  11       21.96       22.72      0.79 o 
  12   2  11      214.41      254.47      2.81 o 
 -11   3  11       73.32       83.97      1.36 o 
  -9   3  11        4.99        5.38      0.67 o 
  -7   3  11       29.13       26.63      1.30 o 
  -5   3  11      211.97      187.37      3.16 o 
  -3   3  11       50.82       48.06      1.83 o 
  -1   3  11        7.75        7.65      1.01 o 
   3   3  11      216.79      232.19      3.25 o 
   5   3  11      271.96      290.45      3.65 o 
   7   3  11       22.75       24.90      1.17 o 
   9   3  11       22.20       22.20      0.93 o 
 -16   0  12       14.77       19.18      0.72 o 
 -14   0  12       21.05       25.51      1.61 o 
 -12   0  12      192.43      165.07      3.82 o 
 -10   0  12      666.46      558.59      7.35 o 
  -8   0  12      648.20      575.70      7.44 o 
  -6   0  12      682.07      625.79      7.86 o 
  -4   0  12     2219.56     2148.72     13.98 o 
  -2   0  12     2583.08     2523.50     14.31 o 
   0   0  12      778.94      747.91     12.51 o 
   2   0  12      595.16      644.72      5.51 o 
   4   0  12       79.47       56.99      1.95 o 
   6   0  12       13.97       11.06      1.10 o 
   8   0  12      261.01      188.88      3.40 o 
  10   0  12        1.91        1.51      0.83 o 
  12   0  12       69.73       66.87      1.84 o 
  14   0  12      244.95      279.46      2.85 o 
 -15   1  12       52.07       54.41      3.79 o 
 -13   1  12       51.39       53.89      2.16 o 
 -11   1  12       25.07       23.17      0.97 o 
  -9   1  12       54.13       48.23      1.75 o 
  -7   1  12      113.52      126.21      5.09 o 
  -5   1  12      362.96      338.04      8.33 o 
  -3   1  12     1134.31     1071.21      6.26 o 
  -1   1  12       57.52       59.56      4.64 o 
   1   1  12      195.38      188.06      2.79 o 
   3   1  12      179.92      162.51     10.65 o 
   5   1  12      167.21      139.97     14.52 o 
   7   1  12       67.20       52.09      1.43 o 
   9   1  12        3.46        3.53      0.43 o 
  11   1  12      154.05      154.09      1.91 o 
  13   1  12       22.51       26.87      2.75 o 
 -12   2  12       24.08       23.38      1.06 o 
 -10   2  12      187.27      197.36      6.03 o 
  -8   2  12      122.85      121.90      2.90 o 
  -6   2  12      464.93      432.13      4.75 o 
  -4   2  12      345.33      337.09     14.99 o 
  -2   2  12      538.83      545.98     24.67 o 
   0   2  12      139.41      130.11      2.26 o 
   2   2  12      460.57      428.32      3.36 o 
   4   2  12      469.70      403.72      3.50 o 
   6   2  12       64.04       60.34      1.87 o 
   8   2  12       17.32       17.48      1.06 o 
  10   2  12       66.95       69.28      1.67 o 
  12   2  12      104.97      142.62      1.82 o 
  -9   3  12      286.66      279.81      2.66 o 
  -7   3  12      226.63      210.24      2.75 o 
  -5   3  12       12.45       12.57      0.98 o 
  -3   3  12      155.09      142.65      2.68 o 
  -1   3  12      351.58      329.79      4.02 o 
   1   3  12       93.85       95.46      2.19 o 
   3   3  12      174.34      189.58      1.87 o 
   5   3  12       45.37       46.79      1.40 o 
   7   3  12       28.75       35.37      1.15 o 
   9   3  12       52.67       61.08      1.19 o 
 -15   1  13       11.80        9.17      0.79 o 
 -13   1  13       72.21       86.77      3.85 o 
 -11   1  13      145.03      135.21      3.81 o 
  -9   1  13      349.28      344.96      3.63 o 
  -7   1  13       35.55       36.95      1.16 o 
  -5   1  13      473.27      468.00      4.34 o 
  -3   1  13     1502.27     1454.37     11.85 o 
  -1   1  13      316.81      286.62      5.22 o 
   1   1  13      382.12      360.84      3.75 o 
   3   1  13      486.09      445.38     17.30 o 
   5   1  13       66.46       53.29      1.85 o 
   7   1  13       54.79       47.44      1.78 o 
   9   1  13       99.87       86.49      1.46 o 
  11   1  13       35.07       42.44      0.93 o 
 -10   2  13        4.89        5.42      0.53 o 
  -8   2  13       85.62       92.81      2.58 o 
  -6   2  13       92.27       77.53      1.70 o 
  -4   2  13      213.77      221.39      3.19 o 
  -2   2  13      327.70      332.47      6.33 o 
   0   2  13      156.49      159.24      5.02 o 
   2   2  13      176.72      177.71      2.13 o 
   4   2  13       32.55       27.72      1.10 o 
   6   2  13      124.22      118.03      6.63 o 
   8   2  13       15.31       17.64      1.48 o 
  10   2  13        3.35        4.86      0.98 o 
  -7   3  13      221.20      190.46      2.26 o 
  -5   3  13      115.57      102.41      1.92 o 
  -3   3  13      100.84       92.65      1.98 o 
  -1   3  13       92.77       85.15      1.98 o 
   1   3  13        4.67        6.75      0.76 o 
   3   3  13      183.28      200.27     10.00 o 
   5   3  13      112.82      132.76      1.82 o 
   7   3  13       10.48       12.94      0.63 o 
 -14   0  14       79.89       92.37      1.93 o 
 -12   0  14       86.77       86.04      2.53 o 
 -10   0  14      119.33      108.77      3.27 o 
  -8   0  14      109.02      115.95      3.58 o 
  -6   0  14        2.93        4.12      1.65 o 
  -4   0  14      740.16      768.18     32.28 o 
  -2   0  14      488.01      486.70     33.33 o 
   0   0  14      172.32      185.78     19.29 o 
   2   0  14      301.96      278.47      5.29 o 
   4   0  14      471.04      391.41      5.99 o 
   6   0  14       19.03       20.63      1.94 o 
  10   0  14        4.69        4.69      1.18 o 
  12   0  14       59.42       61.53      1.09 o 
 -13   1  14       49.81       47.46      1.56 o 
 -11   1  14        9.81       13.70      0.97 o 
  -9   1  14       80.37       79.57      1.96 o 
  -7   1  14      167.06      161.74      2.11 o 
  -5   1  14      101.31      106.48      1.84 o 
  -3   1  14      176.59      184.50      3.50 o 
  -1   1  14       76.68       74.37      1.83 o 
   1   1  14      398.67      371.93     13.00 o 
   3   1  14        4.85        4.45      1.02 o 
   5   1  14      149.19      120.62      3.48 o 
   7   1  14       26.46       26.24      1.19 o 
   9   1  14        1.63        2.56      0.60 o 
  11   1  14       74.66       78.31      5.87 o 
 -10   2  14        4.35        2.77      0.98 o 
  -8   2  14       64.78       60.88      1.43 o 
  -6   2  14      159.73      161.84      4.20 o 
  -4   2  14      384.26      385.95      5.38 o 
  -2   2  14      195.14      185.71      4.34 o 
   0   2  14       40.72       44.16      3.70 o 
   2   2  14      194.13      184.93      6.81 o 
   4   2  14      155.64      155.65     12.37 o 
   6   2  14        8.62       11.47      0.76 o 
   8   2  14       28.72       29.94      2.19 o 
  10   2  14        8.43       12.34      0.60 o 
  -7   3  14       37.81       38.54      0.84 o 
  -5   3  14       49.72       43.84      1.11 o 
  -3   3  14       47.99       46.36      1.24 o 
  -1   3  14      236.75      243.26      2.71 o 
   1   3  14       50.00       51.82      1.26 o 
 -11   1  15       61.56       76.76      2.20 o 
  -9   1  15       29.23       30.49      3.11 o 
  -7   1  15       57.23       62.41      3.17 o 
  -5   1  15       10.11        8.91      0.91 o 
  -3   1  15        1.52        6.91      3.23 o 
  -1   1  15       13.77       17.64      1.32 o 
   1   1  15        7.39        8.29      0.54 o 
   3   1  15       55.91       46.82      1.24 o 
   5   1  15       36.50       36.48      1.24 o 
   7   1  15       14.42       12.56      0.71 o 
   9   1  15        5.74        5.46      0.50 o 
  -8   2  15       20.46       21.98      0.88 o 
  -6   2  15       22.81       26.50      0.87 o 
  -4   2  15       57.26       65.55      2.20 o 
  -2   2  15        3.95        3.66      1.34 o 
   0   2  15       29.78       28.55      1.71 o 
   2   2  15       16.03       17.78      1.54 o 
   4   2  15        1.59        0.62      0.47 o 
   6   2  15       38.54       40.44      1.69 o 
   8   2  15        4.24        7.61      0.51 o 
  -3   3  15        2.93        2.61      0.41 o 
  -1   3  15       63.00       64.93      1.12 o 
 -10   0  16      211.43      228.21      3.47 o 
  -8   0  16       18.41       21.42      1.67 o 
  -6   0  16      276.56      286.63      5.00 o 
  -4   0  16      158.85      160.77      4.02 o 
  -2   0  16       31.82       33.53      2.40 o 
   0   0  16      118.60      104.81      3.48 o 
   2   0  16       39.45       29.94      2.09 o 
   4   0  16       19.31       12.66      1.56 o 
   6   0  16        3.24        4.31      1.33 o 
   8   0  16       43.32       55.23      1.93 o 
 -11   1  16        0.27        0.73      0.66 o 
  -9   1  16       44.72       58.88      1.93 o 
  -7   1  16       11.47       11.33      1.32 o 
  -5   1  16        3.15        4.88      1.45 o 
  -3   1  16      104.35      103.99      3.29 o 
  -1   1  16        3.98        1.80      1.51 o 
   1   1  16        4.02        3.26      1.50 o 
   3   1  16        0.81        0.53      0.48 o 
   5   1  16      116.17      120.11      1.65 o 
   7   1  16        5.21        3.40      0.97 o 
  -6   2  16        5.78        5.96      0.47 o 
  -4   2  16       50.78       56.15      1.10 o 
  -2   2  16       65.53       69.56      2.05 o 
   0   2  16       50.17       51.21      1.83 o 
   2   2  16       80.14       78.11      2.20 o 
   4   2  16        2.79        2.37      0.95 o 
  -7   1  17       46.72       59.03      1.96 o 
  -5   1  17       96.22      115.88      6.05 o 
  -3   1  17       96.25      110.12      2.99 o 
  -1   1  17       22.27       20.88      1.66 o 
   1   1  17       17.29       17.06      1.75 o 
   3   1  17       17.62       22.13      1.67 o 
   5   1  17        3.52        1.74      0.75 o 
  -2   2  17       50.40       54.57      1.17 o 
  -4   0  18      119.61      143.07      2.81 o 
  -2   0  18       49.93       69.51      2.17 o 
   0   0  18       49.82       66.92      2.29 o 
   2   0  18      173.76      243.25      3.52 o 
  -5   1  18       28.04       37.63      1.46 o 
  -3   1  18       16.48       21.05      1.32 o 
  -1   1  18       92.00       96.56      2.37 o 
   1   1  18       23.00       30.35      1.66 o 
                                                 
